# Supplementary material for: Predictors of Early-Recurrence Atrial Fibrillation after Catheter Ablation in Women and Men with Abnormal Body Weight
Source: J Clin Med. 2021 Jun 18;10(12):2694. doi: 10.3390/jcm10122694 (PMC8235463; doi:10.3390/jcm10122694)
Supplement: Supplementary file 1 [file jcm-10-02694-s001.zip]

Archive with 1 entries (1 files):
- jcm-1251742-supplementary.pdf
